# Supplementary material for: Protein composition and bread volume of German common wheat landraces grown under organic conditions
Source: Curr Res Food Sci. 2024 Oct 1;9:100871. doi: 10.1016/j.crfs.2024.100871 (PMC11491675; doi:10.1016/j.crfs.2024.100871)
Supplement: Multimedia component 1 [file mmc1.xlsx]

## Sheet: Table S1
Table S1. Crude protein content of landraces and modern varieties (asterisks) of all three harvest years seperately and mean of three years. Values are given in %.
Year		2021	2022	2023	Mean
Variety	Abbreviation
Ackermanns Bayernkönig	ABK	7.9	9.8	8.1	8.6
Alpiner begrannter Land	ABL	8.9	11.5	9.8	10.1
Altbanater	ALT	8.7	11.7	9.4	9.9
Berchtesgadener Vogel	BEV	7.6	12.2	7.8	9.2
Schwäbischer Dickkopf Landweizen	SDL	9.7	13.6	9.9	11.1
Roter Sächsischer Landweizen	RSL	8.3	9.9	7.7	8.6
Nördlinger Roter	NOR	8	11.9	8.2	9.4
Niederbayerischer Braun	NBR	7.2	10.8	8.3	8.8
Unterfränkischer Land	UNL	8.3	11.5	8	9.3
Wahrberger Ruf	WAR	6.7	10.3	7.5	8.2
Wetterauer Fuchs	WEF	7.5	11.8	7.4	8.9
Eglfinger Hohenstaufen	EGH	11.8	12.4	11.2	11.8
Freisinger Landweizen	FLW	12.1	13.1	11.7	12.3
Weihenstephan Igelweizen	WIE	13	11	9.9	11.3
Mean		8.97857	11.5357	8.92143	9.82143
RGT Reform*	RGT	7.2	10.2	8	8.5
Boss*	BOS	7	12.1	7.4	8.9
Elixer*	ELX	7.4	9.3	6.4	7.7
Wendelin*	WEN	8.2	13.1	8.8	10
KWS Sharki*	KWS	10.8	12.7	10.9	11.5
Wiwa*	WIW	n.a.	12.4	9.3	10.9
Mean		8.12	11.6333	8.46667	9.58333

## Sheet: Table S2
Table S2. Protein composition of landraces and modern varieties (asterisks) of all three harvest years seperately and mean of three years. All values are given in % of total protein (sum of albumins and globulins (ALGL), gliadins (GLIA) and glutenins (GLUT).
Year		2021					2022					2023					Mean
Variety	Abbreviation	ALGL	GLIA	GLUT	GLIA/GLUT	Gluten	ALGL	GLIA	GLUT	GLIA/GLUT	Gluten	ALGL	GLIA	GLUT	GLIA/GLUT	Gluten	ALGL	GLIA	GLUT	GLIA/GLUT	Gluten
Ackermanns Bayernkönig	ABK	18.4	60	21.6	2.8	81.6	19.8	62.3	17.9	3.5	80.2	21	65.9	13.1	5	79	19.7	62.7	17.5	3.76667	80.2
Alpiner begrannter Land	ABL	22	62.4	15.7	4	78.1	17.5	55.3	27.2	2	82.5	20.2	69.8	10.1	6.9	79.9	19.9	62.5	17.7	4.3	80.2
Altbanater	ALT	20.9	62.2	17	3.7	79.2	16.2	66.2	17.6	3.7	83.8	19.1	70.2	10.7	6.6	80.9	18.7	66.2	15.1	4.66667	81.3
Berchtesgadener Vogel	BEV	22.6	54.3	23.1	2.4	77.4	16.2	66.5	17.3	3.9	83.8	20.8	67.6	11.7	5.8	79.3	19.9	62.8	17.4	4.03333	80.2
Schwäbischer Dickkopf Landweizen	SDL	14.5	62.2	23.3	2.7	85.5	14.7	60	25.3	2.4	85.3	18.9	71.8	9.2	7.8	81	16	64.7	19.3	4.3	84
Roter Sächsischer Landweizen	RSL	19	57.1	23.9	2.4	81	17.1	66.2	16.7	4	82.9	19.5	57.9	22.5	2.6	80.4	18.5	60.4	21	3	81.4
Nördlinger Roter	NOR	20.3	59.6	20.1	3	79.7	15.4	65.6	19.1	3.4	84.7	19.6	67.6	12.7	5.3	80.3	18.4	64.3	17.3	3.9	81.6
Niederbayerischer Braun	NBR	21.6	57.4	21	2.7	78.4	17.9	68.2	13.9	4.9	82.1	20	69.9	10.1	6.9	80	19.8	65.2	15	4.83333	80.2
Unterfränkischer Land	UNL	19.1	64.4	16.5	3.9	80.9	16.3	65.4	18.2	3.6	83.6	20	69.1	10.9	6.3	80	18.5	66.3	15.2	4.6	81.5
Wahrberger Ruf	WAR	22.1	59.8	18.1	3.3	77.9	18.6	71.3	10.1	7.1	81.4	22.2	69.2	8.6	8	77.8	21	66.8	12.3	6.13333	79.1
Wetterauer Fuchs	WEF	18.7	54.7	26.6	2.1	81.3	18.3	62.1	19.6	3.2	81.7	20.5	60.5	19.1	3.2	79.6	19.2	59.1	21.8	2.83333	80.9
Eglfinger Hohenstaufen	EGH	18.3	57.5	24.2	2.4	81.7	18.8	56.5	24.7	2.3	81.2	19.1	58.8	22.1	2.7	80.9	18.7	57.6	23.7	2.46667	81.3
Freisinger Landweizen	FLW	16.1	73.6	10.3	7.1	83.9	16.3	59.7	24	2.5	83.7	15.5	73.4	11.1	6.6	84.5	16	68.9	15.1	5.4	84
Weihenstephan Igelweizen	WIE	15.7	64.5	19.8	3.3	84.3	16.3	63.3	20.4	3.1	83.7	16.9	76.1	7	10.9	83.1	16.3	68	15.7	5.76667	83.7
Mean		19.2357	60.6929	20.0857	3.27143	80.7786	17.1	63.4714	19.4286	3.54286	82.9	19.5214	67.7	12.7786	6.04286	80.4786	18.6143	63.9643	17.4357	4.28571	81.4
RGT Reform*	RGT	27.7	46.2	26.1	1.8	72.3	21.2	51.1	27.7	1.8	78.8	23.9	56.9	19.3	3	76.2	24.3	51.4	24.4	2.2	75.8
Boss*	BOS	26.5	50.1	23.4	2.1	73.5	18.5	58.5	23	2.5	81.5	23.3	57.4	19.3	3	76.7	22.8	55.3	21.9	2.53333	77.2
Elixer*	ELX	21.5	51.1	27.4	1.9	78.5	19.3	54.9	25.8	2.1	80.7	20.8	61.3	17.9	3.4	79.2	20.5	55.8	23.7	2.46667	79.5
Wendelin*	WEN	21.7	52.4	25.9	2	78.3	15.4	59.6	25	2.4	84.6	17.6	63.2	19.2	3.3	82.4	18.2	58.4	23.4	2.56667	81.8
KWS Sharki*	KWS	20.8	63.6	15.6	4.1	79.2	18.1	56.6	25.2	2.2	81.8	17.8	69.9	12.4	5.6	82.3	18.9	63.4	17.7	3.96667	81.1
Wiwa*	WIW	n.a.					18.5	66	15.4	4.3	81.4	17.7	56.3	26	2.2	82.3	18.1	61.2	20.7	3.25	81.9
Mean		23.64	52.68	23.68	2.38	76.36	18.5	57.7833	23.6833	2.55	81.4667	20.1833	60.8333	19.0167	3.41667	79.85	20.4667	57.5833	21.9667	2.83056	79.55

## Sheet: Table S3
Table S3. Protein composition of landraces and modern varieties (asterisks) of all three harvest years seperately and mean of three years. All values are given in mg/g. ALGL: Albumins and globulins; GLIA: Gliadins; GLUT: Glutenins.
Year		2021				2022				2023				Mean
Variety	Abbreviation	ALGL	GLIA	GLUT	GLUTEN	ALGL	GLIA	GLUT	GLUTEN	ALGL	GLIA	GLUT	GLUTEN	ALGL	GLIA	GLUT	GLUTEN
Ackermanns Bayernkönig	ABK	14.26	46.61	16.83	63.44	20.6	64.81	18.58	83.39	17.43	54.66	10.93	65.59	17.43	55.36	15.4467	70.8067
Alpiner begrannter Land	ABL	20.23	57.35	14.39	71.74	22.28	70.25	34.57	104.82	20.81	72	10.39	82.39	21.1067	66.5333	19.7833	86.3167
Altbanater	ALT	18.75	56.02	15.3	71.32	21.17	86.66	23.13	109.79	18.95	69.71	10.57	80.28	19.6233	70.7967	16.3333	87.13
Berchtesgadener Vogel	BEV	17.72	42.62	18.07	60.69	22.29	91.65	23.77	115.42	17.14	55.67	9.63	65.3	19.05	63.3133	17.1567	80.47
Schwäbischer Dickkopf Landweizen	SDL	14.46	62.15	23.3	85.45	23.44	95.61	40.33	135.94	20.05	76.31	9.83	86.14	19.3167	78.0233	24.4867	102.51
Roter Sächsischer Landweizen	RSL	16.19	48.67	20.35	69.02	19.42	75.3	19	94.3	16.34	48.34	18.82	67.16	17.3167	57.4367	19.39	76.8267
Nördlinger Roter	NOR	16.14	47.39	16	63.39	20.88	89.09	25.86	114.95	16.82	57.75	10.91	68.66	17.9467	64.7433	17.59	82.3333
Niederbayerischer Braun	NBR	15.91	42.31	15.54	57.85	21.38	81.59	16.64	98.23	17.3	60.58	8.82	69.4	18.1967	61.4933	13.6667	75.16
Unterfränkischer Land	UNL	17.14	57.5	14.69	72.19	20.78	83.31	23.21	106.52	16.73	57.59	9.14	66.73	18.2167	66.1333	15.68	81.8133
Wahrberger Ruf	WAR	16.09	43.61	13.19	56.8	21.81	83.29	11.79	95.08	18.06	56.29	7.01	63.3	18.6533	61.0633	10.6633	71.7267
Wetterauer Fuchs	WEF	15.46	45.23	21.98	67.21	23.11	78.34	24.67	103.01	16.18	47.92	15.1	63.02	18.25	57.1633	20.5833	77.7467
Eglfinger Hohenstaufen	EGH	24.23	76.07	32.1	108.17	24.65	74.31	32.54	106.85	24.84	76.18	28.63	104.81	24.5733	75.52	31.09	106.61
Freisinger Landweizen	FLW	22	100.72	14.14	114.86	23.06	84.93	34.14	119.07	19.33	91.27	13.76	105.03	21.4633	92.3067	20.68	112.987
Weihenstephan Igelweizen	WIE	21.5	88.64	27.2	115.84	19.34	74.73	24.12	98.85	17.48	78.91	7.27	86.18	19.44	80.76	19.53	100.29
Mean		17.8629	58.2064	18.7914	76.9979	21.7293	80.9907	25.1679	106.159	18.39	64.5129	12.2007	76.7136	19.3274	67.9033	18.72	86.6233
RGT Reform*	RGT	20.22	33.73	19	52.73	23.43	56.33	30.52	86.85	19.21	45.78	15.46	61.24	20.9533	45.28	21.66	66.94
Boss*	BOS	19.28	36.4	17.04	53.44	24.91	78.81	31.03	109.84	16.85	41.59	13.99	55.58	20.3467	52.2667	20.6867	72.9533
Elixer*	ELX	16.63	39.42	21.11	60.53	19.65	56.14	26.26	82.4	13.11	38.58	11.25	49.83	16.4633	44.7133	19.54	64.2533
Wendelin*	WEN	18.58	44.98	22.18	67.16	22.62	87.54	36.7	124.24	15.78	56.94	17.31	74.25	18.9933	63.1533	25.3967	88.55
KWS Sharki*	KWS	23.82	72.84	17.94	90.78	25.6	79.9	35.59	115.49	20.02	78.55	13.91	92.46	23.1467	77.0967	22.48	99.5767
Wiwa*	WIW	n.a.				22.28	79.48	18.64	98.12	17.77	56.5	26.14	82.64	20.025	67.99	22.39	90.38
Mean		19.706	45.474	19.454	64.928	23.0817	73.0333	29.79	102.823	17.1233	52.99	16.3433	69.3333	19.9881	58.4167	22.0256	80.4422

## Sheet: Table S4
Table S4. Gliadin/glutenin ratio (GLIA/GLUT), water absoption and bread volume of landraces and modern varieties (asterisks) of all three harvest years seperately and mean of three years.
Year		2021			2022			2023			Mean
Variety	Abbreviation	GLIA/GLUT	Water absorption [%]	Bread volume [mL]	GLIA/GLUT	Water absorption [%]	Bread volume [mL]	GLIA/GLUT	Water absorption [%]	Bread volume [mL]	GLIA/GLUT	Water absorption [%]	Bread volume [mL]
Ackermanns Bayernkönig	ABK	2.8	56	570	3.5	56.5	685	5	52.5	555	3.76667	55	603.333
Alpiner begrannter Land	ABL	4	61	580	2	61	725	6.9	55	660	4.3	59	655
Altbanater	ALT	3.7	60	595	3.7	60	675	6.6	54.5	630	4.66667	58.1667	633.333
Berchtesgadener Vogel	BEV	2.4	57	595	3.9	58	655	5.8	50	570	4.03333	55	606.667
Schwäbischer Dickkopf Landweizen	SDL	2.7	58	595	2.4	58	745	7.8	54.5	705	4.3	56.8333	681.667
Roter Sächsischer Landweizen	RSL	2.4	54	595	4	54	700	2.6	52	620	3	53.3333	638.333
Nördlinger Roter	NOR	3	56	595	3.4	56.5	685	5.3	54	660	3.9	55.5	646.667
Niederbayerischer Braun	NBR	2.7	55	590	4.9	55	630	6.9	54.5	590	4.83333	54.8333	603.333
Unterfränkischer Land	UNL	3.9	56	590	3.6	55.5	740	6.3	53	560	4.6	54.8333	630
Wahrberger Ruf	WAR	3.3	54	545	7.1	54	500	8	52	630	6.13333	53.3333	558.333
Wetterauer Fuchs	WEF	2.1	50	550	3.2	54	650	3.2	51.5	620	2.83333	51.8333	606.667
Eglfinger Hohenstaufen	EGH	2.4	57.5	665	2.3	58	740	2.7	56	720	2.46667	57.1667	708.333
Freisinger Landweizen	FLW	7.1	54	480	2.5	54	725	6.6	56	635	5.4	54.6667	613.333
Weihenstephan Igelweizen	WIE	3.3	55	600	3.1	55	655	10.9	55.5	565	5.76667	55.1667	606.667
Mean		3.27143	55.9643	581.786	3.54286	56.3929	679.286	6.04286	53.6429	622.857	4.28571	55.3333	627.976
RGT Reform*	RGT	1.8	53	600	1.8	55.5	605	3	52.5	550	2.2	53.6667	585
Boss*	BOS	2.1	52	680	2.5	52.5	610	3	51	575	2.53333	51.8333	621.667
Elixer*	ELX	1.9	52.5	480	2.1	54	550	3.4	51	540	2.46667	52.5	523.333
Wendelin*	WEN	2	58	570	2.4	58	720	3.3	58	595	2.56667	58	628.333
KWS Sharki*	KWS	4.1	61	620	2.2	61	730	5.6	57.5	545	3.96667	59.8333	631.667
Wiwa*	WIW	n.a.			4.3	58	725	2.2	55.5	680	3.25	56.75	702.5
Mean		2.38	55.3	590	2.55	56.5	656.667	3.41667	54.25	580.833	2.83056	55.4306	615.417

## Sheet: Table S5
Table S5. Gluten composition of landraces and modern varieties (asterisks) of all three harvest years seperately and mean of three years. All values are given in % of total protein (sum albumins and globulins, gliadins and glutenins). HMW-GS: High-molecular-weight glutenin subunits; LMW-GS: low-molecular-weight glutenin subunits.
Year		2021							2022							2023							Mean
Variety	Abbreviation	ω5	ω1,2	α	γ	ωb	HMW-GS	LMW-GS	ω5	ω1,2	α	γ	ωb	HMW-GS	LMW-GS	ω5	ω1,2	α	γ	ωb	HMW-GS	LMW-GS	ω5	ω1,2	α	γ	ωb	HMW-GS	LMW-GS
Ackermanns Bayernkönig	ABK	2.3	3	28.9	25.9	1.3	7	18.3	2.2	3.2	28.8	28.2	0.7	4.8	12.3	2.3	3.2	31.7	28.6	0.5	2.5	10.2	2.2	3.1	29.8	27.6	0.8	4.8	13.6
Alpiner begrannter Land	ABL	2.9	3.9	30.9	24.7	1.6	4.1	14.4	2	3.5	25.4	24.5	1	6.6	19.5	3.7	4.5	34	27.5	0.4	1.8	7.9	2.9	3.9	30.1	25.6	1	4.2	13.9
Altbanater	ALT	3.6	2.3	31.1	25.2	1.6	4.6	15.2	4.4	3.5	30.5	27.9	0.8	4.5	12.4	4.6	3.6	34.8	27.2	0.4	1.9	8.4	4.2	3.1	32.1	26.8	0.9	3.7	12
Berchtesgadener Vogel	BEV	2.9	3.2	27.1	21.2	1.8	6.7	21.3	5.6	3.8	30.2	27	0.5	4	12.7	4.1	3.4	32.2	27.9	0.4	2.1	9.3	4.2	3.4	29.8	25.4	0.9	4.3	14.4
Schwäbischer Dickkopf Landweizen	SDL	3.4	3.4	27	28.3	1.4	7.1	18.8	3.5	3.4	26.3	26.9	0.8	7.3	17.2	4.4	3.9	31.4	32.1	0.4	1.5	7.3	3.8	3.6	28.2	29.1	0.9	5.3	14.4
Roter Sächsischer Landweizen	RSL	3.6	3.1	28.9	21.5	2	7.9	19.6	4.3	3.4	32	26.6	0.9	4.8	11	2.9	2.8	28.3	23.9	0.5	4.9	17.2	3.6	3.1	29.7	24	1.1	5.9	15.9
Nördlinger Roter	NOR	4.8	3.4	28.3	23.2	1.6	5.7	18	6.3	3.7	28.8	26.8	0.7	4.7	13.6	5.2	3.5	31.6	27.2	0.3	2	10.4	5.4	3.5	29.6	25.7	0.9	4.1	14
Niederbayerischer Braun	NBR	4.1	3	27.1	23.2	1.6	5.9	19.4	5.5	3.4	29.9	29.5	0.8	2.9	10.2	5.5	3.8	33.1	27.4	0.3	1.7	8.3	5.1	3.4	30	26.7	0.9	3.5	12.6
Unterfränkischer Land	UNL	2.9	3.5	34.9	23.1	1.3	4.7	14.4	2.7	3.7	33.6	25.4	0.9	4.4	13	2.9	3.5	37.5	25.2	0.3	1.9	8.7	2.8	3.6	35.3	24.6	0.8	3.7	12
Wahrberger Ruf	WAR	2.4	2.9	32.7	21.8	1.5	4.4	17.3	3.6	3.9	39.4	24.4	0.5	2.1	7.5	3.6	3.7	39.9	21.9	0.4	1.4	6.8	3.2	3.5	37.3	22.7	0.8	2.7	10.5
Wetterauer Fuchs	WEF	3.2	3	28	20.5	1.9	9.4	21.4	2.6	3.1	30.7	25.6	0.7	5.8	13.1	3.2	3	30.6	23.7	0.9	3.8	14.4	3	3	29.8	23.3	1.2	6.3	16.3
Eglfinger Hohenstaufen	EGH	3.8	1	33.2	19.5	1.8	8.3	19.6	2.7	0.8	32.2	20.8	1.1	6.7	17	3.8	1.1	34	19.9	1.5	6.3	14.3	3.4	1	33.1	20.1	1.5	7.1	17
Freisinger Landweizen	FLW	3.2	3	37	30.4	0.9	2.6	8.8	3.5	0.6	31.3	24.4	0.7	6.2	17.2	6.8	2	38.8	25.7	0.7	2.5	7.9	4.5	1.9	35.7	26.9	0.8	3.8	11.3
Weihenstephan Igelweizen	WIE	3.8	4.1	36.7	19.9	1.9	7.9	17.8	2.5	2.7	34.5	23.6	0.9	5.5	14	6	4.7	43.1	22.3	0.3	1.4	5.4	4.1	3.9	38.1	21.9	1	4.9	12.4
Mean		3.35	3.05714	30.8429	23.4571	1.58571	6.16429	17.45	3.67143	3.05	30.9714	25.8286	0.785714	5.02143	13.6214	4.21429	3.33571	34.3571	25.75	0.521429	2.55	9.75	3.74286	3.14286	32.0429	25.0286	0.964286	4.59286	13.5929
RGT Reform*	RGT	3.2	2.4	23.1	17.7	2	8.1	25.9	3.6	2.4	25.7	19.5	1	7.1	19.6	4.4	3.1	27.2	22.1	0.7	2.8	15.8	3.7	2.6	25.3	19.8	1.2	6	20.4
Boss*	BOS	1.4	8.2	23	17.4	2.3	10.7	18.8	0.7	9.5	26.9	21.4	0.7	8.4	14	1.3	9.6	26.9	19.7	0.7	4.9	13.7	1.1	9.1	25.6	19.5	1.2	8	15.5
Elixer*	ELX	2.5	3.3	28.7	16.6	1.8	8.3	24.8	2.5	2.9	30	19.5	1	6.1	18.6	2.8	3.3	34.4	20.7	0.5	2.8	14.5	2.6	3.2	31.1	19	1.1	5.8	19.3
Wendelin*	WEN	2.4	2.8	27.6	19.5	1.6	7.7	23.7	2.8	3.1	31.6	22.1	1	6.2	17.8	3.1	3.3	32.5	24.4	0.5	2.8	15.9	2.8	3.1	30.6	22	1	5.6	19.1
KWS Sharki*	KWS	3.8	3.6	31.9	24.3	1.4	4.3	14	2.3	2.7	28.9	22.8	1	6.7	17.5	5.5	4.9	37.3	22.2	0.6	3.4	8.4	3.9	3.7	32.7	23.1	1	4.8	13.3
Wiwa*	WIW	n.a.							3.4	3.9	34.5	24.3	0.7	3.7	11.1	2.9	3.6	28.9	20.9	2.9	3.6	28.9	3.1	3.8	31.7	22.6	1.8	3.7	20
Mean		2.66	4.06	26.86	19.1	1.82	7.82	21.44	2.55	4.08333	29.6	21.6	0.9	6.36667	16.4333	3.33333	4.63333	31.2	21.6667	0.983333	3.38333	16.2	2.86667	4.25	29.5	21	1.21667	5.65	17.9333

## Sheet: Table S6
Table S6. ANOVA table for two-way ANOVA with the factors harvest year and variety.
A: Total protein content [%]
	DF	Sum of Squares	Mean Square	F Value	P Value
Harvest year	2	95.7685	47.8843	20.3374	<0.0001
Variety	1	1.91836	1.91836	0.81476	0.3708
Interaction	2	1.90573	0.95287	0.4047	0.66922
Model	5	106.401	21.2801	9.03809	<0.0001
Error	53	124.788	2.35449
Corrected Total	58	231.189
B: Albumins and globulins [%]
	DF	Sum of Squares	Mean Square	F Value	P Value
Harvest year	2	105.255	52.6273	11.2435	<0.0001
Variety	1	55.9264	55.9264	11.9483	0.00109
Interaction	2	30.2864	15.1432	3.23525	0.04724
Model	5	170.51	34.1019	7.28568	<0.0001
Error	53	248.076	4.68068
Corrected Total	58	418.586
C: Gliadins [%]
	DF	Sum of Squares	Mean Square	F Value	P Value
Harvest year	2	451.191	225.596	8.67482	0.000550644
Variety	1	565.832	565.832	21.7579	<0.0001
Interaction	2	10.6303	5.31515	0.20438	0.81579
Model	5	1058.08	211.616	8.13725	<0.0001
Error	53	1378.31	26.0058
Corrected Total	58	2436.39
D: Glutelins [%]
	DF	Sum of Squares	Mean Square	F Value	P Value
Harvest year	2	370.978	185.489	8.87063	0.000475314
Variety	1	265.439	265.439	12.6941	0.000785542
Interaction	2	15.251	7.62548	0.36467	0.69615
Model	5	798.61	159.722	7.63838	<0.0001
Error	53	1108.25	20.9105
Corrected Total	58	1906.86

## Sheet: Table S7
Table S7. Climatic data of the location Ruhstorf a.d. Rott. Data summarized from Agrarmeteorologie Bayern (https://www.wetter-by.de/Internet/AM/NotesBAM.nsf/86a8594cab2f9f0ec1257a86002bdbcd/9d97d760ce5ef843c125847a00297067?OpenDocument&TableRow=3.5#3.).
	Years	October	November	December	January	February	March	April	May	June	July
Precipitation [mm]	2020-2021	54.3	22.4	36.2	68.1	30.6	21.4	26.2	112	90.6	118.8
	2021-2022	11.7	48.3	82.2	33.2	26.8	12.4	43.5	77.4	103.2	39.9
	2022-2023	57.6	80.9	72.7	13.6	67.7	33.8	86.8	63	32.5	101.7
Tempertaure [°C]	2020-2021	9.5	4.3	1.6	-0.8	2.4	4.7	7.5	11.8	20.2	19.1
	2021-2022	8.6	3.8	1.8	1.5	4.5	6.2	8.6	16	19.8	20.4
	2022-2023	12.2	5.6	1.2	2.8	2.6	6.4	8	14.8	19.3	20.8
